# Supplementary material for: Flow Cytometry Analysis of Blood Large Extracellular Vesicles in Patients with Multiple Sclerosis Experiencing Relapse of the Disease
Source: J Clin Med. 2022 May 17;11(10):2832. doi: 10.3390/jcm11102832 (PMC9145450; doi:10.3390/jcm11102832)
Supplement: Supplementary file 1 [file jcm-11-02832-s001.zip]

Archive with 1 entries (1 files):
- jcm-1660412-supplementary.pdf
